# Supplementary material for: Enhanced Toxicity of Bisphenols Together with UV Filters in Water: Identification of Synergy and Antagonism in Three-Component Mixtures
Source: Molecules. 2022 May 19;27(10):3260. doi: 10.3390/molecules27103260 (PMC9143986; doi:10.3390/molecules27103260)
Supplement: Supplementary file 1 [file molecules-27-03260-s001.zip]

Archive with 1 entries (1 files):
- molecules-1558204-supplementary.pdf
